# Supplementary material for: A yeast one-hybrid and microfluidics-based pipeline to map mammalian gene regulatory networks
Source: Mol Syst Biol. 2013 Aug 6;9:682. doi: 10.1038/msb.2013.38 (PMC3779800; doi:10.1038/msb.2013.38)
Supplement: Supplementary Information — Supplementary Figures S1-S19 [file msb201338-dfs10a.xlsx]

## Sheet: Sheet1
Source data for Supplementary Figure S10A: TF overexpression-based luciferase reporter data for the Rhs7-2 element in HEK293. See materials and methods section for details.
Raw data of the firefly (F_) and renilla (R_) luciferase units obtained with the dual luciferase reporter-based assay. The cells were transfected with the TF, with the DNA-bait together with a Renilla reporter vector (pRL-SV40, Promega) to normalize for transfection efficiency. Biological replicates (_r1, _r2, _r3, _r4, _r5, _r6).
TF	F_r1	F_r2	F_r3	F_r4	F_r5	F_r6	R_r1	R_r2	R_r3	R_r4	R_r5	R_r6
Gene_symbol	luciferase gene reporter activity	luciferase gene reporter activity	luciferase gene reporter activity	luciferase gene reporter activity	luciferase gene reporter activity	luciferase gene reporter activity	renilla gene reporter activity	renilla gene reporter activity	renilla gene reporter activity	renilla gene reporter activity	renilla gene reporter activity	renilla gene reporter activity
MGI symbols	Unit: RLU	Unit: RLU	Unit: RLU	Unit: RLU	Unit: RLU	Unit: RLU	Unit: RLU	Unit: RLU	Unit: RLU	Unit: RLU	Unit: RLU	Unit: RLU
ONECUT2	14153	18756	24466	29058	33373	30193	14941	13535	16598	55774	57349	50484
SMAD4	12550	17082	21587	18656	25262	20741	12797	22546	18131	27570	38521	30337
ZIC3	11428	12754	26984	23630	57033	26278	17947	16912	28493	34699	68027	36685
CDX4	21741	27071	32405	43809	55119	53984	32154	30886	25613	78413	77982	74905
GATA1	8815	11221	13989	23710	25854	51004	12757	13495	17951	49682	61058	113256
GATA3	95176	11622	13268	50470	24850	29400	15923	14236	21480	83618	60917	42183
ZDHHC9	7253	9058	16274	10240	20628	15639	12777	10570	18462	25522	66160	47656
TEAD1	7733	11041	17546	15459	20858	15589	11655	14146	25522	54152	66342	33380
TEAD2	7213	9038	15813	10350	17379	11982	8090	15970	28493	33704	73962	38916
TCFAP4	9916	12503	19301	19608	27550	27051	19180	13515	28493	44258	107551	58400
BARX2	22784	26429	36202	31257	59351	38591	39921	55072	77686	81657	176157	91789
BARX1	17650	20651	31612	30725	64412	44342	39810	46797	68619	77595	125768	115155
EMPTY	10417	15390	20363	18676	39522	28587	28500	5004	55653	69426	121428	89593
post-processed values
fold change of the normalized firefly to renilla ratio compared to the normalized firefly to renilla ratio of the negative control (empty expression vector abbreviated EMPTY) for each TF transfection. Mean values (_mean), standard deviations (_std) and probability associated with Student's t-Test (Pval_t) were calculated after removing outliers (method: Fourth-Spread method).
TF	Fold change_mean	Fold change_std	Pval_t
Gene_symbol	Unit: fold change	Unit: fold change	Unit: N/A
ONECUT2	2.68619	0.256437	0.0168807
SMAD4	2.41167	0.138502	0.093428
ZIC3	2.2305	0.0846767	0.000166364
CDX4	2.07101	0.0825488	0.00073769
GATA1	1.8584	0.118409	0.0245765
GATA3	1.82587	0.0745797	0.0117011
ZDHHC9	1.63242	0.155645	0.0786633
TEAD1	1.5598	0.126934	0.0516171
TEAD2	1.39598	0.147512	0.206836
TCFAP4	1.37925	0.0943705	0.119739
BARX2	1.29567	0.0568363	0.0212971
BARX1	1.2444	0.0350227	0.000671463
