# Supplementary material for: A yeast one-hybrid and microfluidics-based pipeline to map mammalian gene regulatory networks
Source: Mol Syst Biol. 2013 Aug 6;9:682. doi: 10.1038/msb.2013.38 (PMC3779800; doi:10.1038/msb.2013.38)
Supplement: Supplementary Information — Supplementary Figures S1-S19 [file msb201338-dfs10b.xlsx]

## Sheet: Sheet1
Source data for Supplementary Figure S10B: TF overexpression-based luciferase reporter data for the Mlcrhs4 element in HEK293. See materials and methods section for details.in HEK293.
raw unprocessed data
Raw data of the firefly (F_) and renilla (R_) luciferase units obtained with the dual luciferase reporter-based assay. The cells were transfected with the TF, with the DNA-bait together with a Renilla reporter vector (pRL-SV40, Promega) to normalize for transfection efficiency. Biological replicates (_r1, _r2, _r3, _r4, _r5, _r6).
TF	F_r1	F_r2	F_r3	F_r4	F_r5	F_r6	R_r1	R_r2	R_r3	R_r4	R_r5	R_r6
Gene_symbol	luciferase gene reporter activity	luciferase gene reporter activity	luciferase gene reporter activity	luciferase gene reporter activity	luciferase gene reporter activity	luciferase gene reporter activity	renilla gene reporter activity	renilla gene reporter activity	renilla gene reporter activity	renilla gene reporter activity	renilla gene reporter activity	renilla gene reporter activity
MGI symbols	Unit: RLU	Unit: RLU	Unit: RLU	Unit: RLU	Unit: RLU	Unit: RLU	Unit: RLU	Unit: RLU	Unit: RLU	Unit: RLU	Unit: RLU	Unit: RLU
CDX4	1886806	1376677	1766740	1660888	1710113	1818106	393564	418407	460117	178730	179095	149582
BARX1	2460688	2867014	2281710	3147984	2774327	3456790	1144639	1326580	1200899	517112	496379	458072
ONECUT2	639447	832488	727460	527561	629005	1298258	414602	481535	403356	148355	143978	151000
FOXJ2	1322489	904066	1148311	1219455	1553807	776015	617489	615890	575646	277922	343780	116854
GATA1	587449	994551	893970	713037	767584	1057797	616547	592803	503745	148202	183130	181252
BARX2	2393105	2626025	2218500	2700956	2429073	2812598	1590473	1729332	1394804	725706	701746	620707
FOXJ3	1262100	682563	881587	834124	1304574	1910972	1318608	745933	804920	384376	447585	522133
MAX	367967	352389	440784	326643	312644	384218	454379	442287	501290	165617	136553	105834
TEAD2	206438	375038	340099	297769	404512	468487	714605	759045	696912	218060	356886	224302
TEAD1	219466	344770	314967	252230	260382	498953	647257	748983	581930	187283	176802	176318
EMPTY	549601	875819	876002	704129	629949	1307788	817089	838125	839064	258709	352843	298341
post-processed values
fold change of the normalized firefly to renilla ratio compared to the normalized firefly to renilla ratio of the negative control (empty expression vector abbreviated EMPTY) for each TF transfection. Mean values (_mean), standard deviations (_std) and probability associated with Student's t-Test (Pval_t) were calculated after removing outliers (method: Fourth-Spread method).
TF	Fold change_mean	Fold change_std	Pval_t
Gene_symbol	Unit: fold change	Unit: fold change	Unit: N/A
CDX4	3.16838	0.553659	0.0117409
BARX1	2.42365	0.430491	0.00868083
ONECUT2	1.85349	0.386033	0.0375999
FOXJ2	1.81535	0.333001	0.0058098
GATA1	1.65153	0.314735	0.0152775
BARX2	1.4013	0.245032	0.0154675
FOXJ3	1.00514	0.187689	0.972028
MAX	0.890652	0.173621	0.340538
TEAD2	0.50279	0.101307	0.0234421
TEAD1	0.428432	0.0827506	0.0333324
