# Supplementary material for: A yeast one-hybrid and microfluidics-based pipeline to map mammalian gene regulatory networks
Source: Mol Syst Biol. 2013 Aug 6;9:682. doi: 10.1038/msb.2013.38 (PMC3779800; doi:10.1038/msb.2013.38)
Supplement: Supplementary Information — Supplementary Figures S1-S19 [file msb201338-dfs10c.xlsx]

## Sheet: Sheet1
Source data for Supplementary Figure S10C: TF overexpression-based luciferase reporter data for the Ptgs2 promoter in HEK293. See materials and methods section for details.
raw unprocessed data
Raw data of the firefly (F_) and renilla (R_) luciferase units obtained with the dual luciferase reporter-based assay. The cells were transfected with the TF, with the DNA-bait together with a Renilla reporter vector (pRL-SV40, Promega) to normalize for transfection efficiency. Biological replicates (_r1, _r2, _r3, _r4, _r5, _r6).
TF	F_r1	F_r2	F_r3	F_r4	F_r5	F_r6	R_r1	R_r2	R_r3	R_r4	R_r5	R_r6
Gene_symbol	luciferase gene reporter activity	luciferase gene reporter activity	luciferase gene reporter activity	luciferase gene reporter activity	luciferase gene reporter activity	luciferase gene reporter activity	renilla gene reporter activity	renilla gene reporter activity	renilla gene reporter activity	renilla gene reporter activity	renilla gene reporter activity	renilla gene reporter activity
MGI symbols	Unit: RLU	Unit: RLU	Unit: RLU	Unit: RLU	Unit: RLU	Unit: RLU	Unit: RLU	Unit: RLU	Unit: RLU	Unit: RLU	Unit: RLU	Unit: RLU
ETS1	1572061	1860249	1498642	2136896	2043974	3118371	502532	675722	576551	239483	294373	257668
ATF1	3320575	2890790	2843996	1897215	3606201	3578490	790198	927066	789486	361941	434263	400988
TRP53	1627996	1463824	1466077	554131	1618067	2254459	493859	491378	431632	150466	210240	197306
USF1	3942792	3563135	3297388	1401406	2903992	3544871	1155960	1212248	1232315	365695	360616	412566
SFPI1	3769116	3500792	3921344	2449300	3886373	4582133	1187204	1448677	1658668	407404	589241	590036
NFKB1	1963632	1757477	2031155	2437379	2241794	3873819	791914	958162	1017792	447324	408582	522026
PPARG	1890664	2450501	2460972	358098	2696089	2689366	958396	1279710	1201493	413638	478970	491471
TCFAP2A	6085034	4548034	4737966	2849268	4270036	5856403	2898763	3000143	2299618	1539746	1306226	1352484
EMPTY	2559115	2419609	2323684	2638052	2293778	3242021	935749	1213869	955566	468976	402477	464198
post-processed values
fold change of the normalized firefly to renilla ratio compared to the normalized firefly to renilla ratio of the negative control (empty expression vector abbreviated EMPTY) for each TF transfection. Mean values (_mean), standard deviations (_std) and probability associated with Student's t-Test (Pval_t) were calculated after removing outliers (method: Fourth-Spread method).
TF	Fold change_mean	Fold change_std	Pval_t
Gene_symbol	Unit: fold change	Unit: fold change	Unit: N/A
ETS1	1.43116	0.233108	0.071286
ATF1	1.31116	0.174634	0.0232318
TRP53	1.27521	0.205242	0.226347
USF1	1.15843	0.170484	0.297489
SFPI1	1.05151	0.0385828	0.042569
NFKB1	0.812541	0.119003	0.00765442
PPARG	0.702938	0.118572	0.146201
TCFAP2A	0.593877	0.0774165	0.0313153
