# Supplementary material for: A yeast one-hybrid and microfluidics-based pipeline to map mammalian gene regulatory networks
Source: Mol Syst Biol. 2013 Aug 6;9:682. doi: 10.1038/msb.2013.38 (PMC3779800; doi:10.1038/msb.2013.38)
Supplement: Supplementary Information — Supplementary Figures S1-S19 [file msb201338-dfs10d.xlsx]

## Sheet: Sheet1
Source data for Supplementary Figure S10D: TF overexpression-based luciferase reporter data for the Pou5f1 element in HEK293. See materials and methods section for details.
raw unprocessed data
Raw data of the firefly (F_) and renilla (R_) luciferase units obtained with the dual luciferase reporter-based assay. The cells were transfected with the TF, with the DNA-bait together with a Renilla reporter vector (pRL-SV40, Promega) to normalize for transfection efficiency. Biological replicates (_r1, _r2, _r3, _r4, _r5, _r6).
TF	F_r1	F_r2	F_r3	F_r4	F_r5	F_r6	R_r1	R_r2	R_r3	R_r4	R_r5	R_r6
Gene_symbol	luciferase gene reporter activity	luciferase gene reporter activity	luciferase gene reporter activity	luciferase gene reporter activity	luciferase gene reporter activity	luciferase gene reporter activity	renilla gene reporter activity	renilla gene reporter activity	renilla gene reporter activity	renilla gene reporter activity	renilla gene reporter activity	renilla gene reporter activity
MGI symbols	Unit: RLU	Unit: RLU	Unit: RLU	Unit: RLU	Unit: RLU	Unit: RLU	Unit: RLU	Unit: RLU	Unit: RLU	Unit: RLU	Unit: RLU	Unit: RLU
NR2F6	13999677	8085364	9125814	4763393	7171395	9280693	1334126	1154725	1063338	520428	555703	617403
SOX2	3570542	3787530	3802171	3325744	3434790	4909834	556925	700728	637246	246141	319564	374849
ZIC3	8842511	7344461	9027676	7509296	7815978	9280693	1317450	1708776	1607017	698356	729327	749156
NR2C1	4367829	2629344	3002109	3542348	2552968	2591149	916428	885093	657306	450579	461717	372907
POU5F1	3293534	3819128	4564485	4244810	5451971	5710302	1112774	1308149	1515425	539721	737109	718093
GCM2	4718547	3769579	4496717	2334621	2735610	3440093	1098889	1408777	1349669	554524	501073	574389
ESRRA	4461097	2857402	3072681	3298762	2767051	3148810	1103998	1170457	1090010	683925	525830	552003
RARG	3536662	3044306	3142870	1619448	2075691	3540258	969697	1109137	1012726	383703	478981	600653
SP3	1078305	955366	1059189	844382	813317	1690449	455992	520040	606370	213822	257465	285396
EGR1	4269067	2791514	3302356	3324852	2586840	2767238	1812956	1733255	1628073	745133	738781	762438
EMPTY	1839453	1877247	1899233	1770777	1654922	158507	884171	1004463	905051	367939	366488	52642
post-processed values
fold change of the normalized firefly to renilla ratio compared to the normalized firefly to renilla ratio of the negative control (empty expression vector abbreviated EMPTY) for each TF transfection. Mean values (_mean), standard deviations (_std) and probability associated with Student's t-Test (Pval_t) were calculated after removing outliers (method: Fourth-Spread method).
TF	Fold change_mean	Fold change_std	Pval_t
Gene_symbol	Unit: fold change	Unit: fold change	Unit: N/A
NR2F6	3.43541	0.350619	0.00122262
SOX2	2.99888	0.351719	0.00273695
ZIC3	2.74568	0.317412	0.00299632
NR2C1	1.77535	0.189688	0.00372474
POU5F1	1.74603	0.226586	0.0187658
GCM2	1.41187	0.14509	0.0543736
ESRRA	1.36459	0.14483	0.0410977
RARG	1.30218	0.132652	0.128693
SP3	1.03223	0.108502	0.877999
EGR1	0.956469	0.120309	0.585563
