# Supplementary material for: A yeast one-hybrid and microfluidics-based pipeline to map mammalian gene regulatory networks
Source: Mol Syst Biol. 2013 Aug 6;9:682. doi: 10.1038/msb.2013.38 (PMC3779800; doi:10.1038/msb.2013.38)
Supplement: Supplementary Information — Supplementary Figures S1-S19 [file msb201338-dfs10e.xlsx]

## Sheet: Sheet1
Source data for Supplementary Figure S10E: TF overexpression-based luciferase reporter data for the Fos promoter in HEK293. See materials and methods section for details.
raw unprocessed data
Raw data of the firefly (F_) and renilla (R_) luciferase units obtained with the dual luciferase reporter-based assay. The cells were transfected with the TF, with the DNA-bait together with a Renilla reporter vector (pRL-SV40, Promega) to normalize for transfection efficiency. Biological replicates (_r1, _r2, _r3, _r4, _r5, _r6).
TF	F_r1	F_r2	F_r3	F_r4	F_r5	F_r6	R_r1	R_r2	R_r3	R_r4	R_r5	R_r6
Gene_symbol	luciferase gene reporter activity	luciferase gene reporter activity	luciferase gene reporter activity	luciferase gene reporter activity	luciferase gene reporter activity	luciferase gene reporter activity	renilla gene reporter activity	renilla gene reporter activity	renilla gene reporter activity	renilla gene reporter activity	renilla gene reporter activity	renilla gene reporter activity
MGI symbols	Unit: RLU	Unit: RLU	Unit: RLU	Unit: RLU	Unit: RLU	Unit: RLU	Unit: RLU	Unit: RLU	Unit: RLU	Unit: RLU	Unit: RLU	Unit: RLU
TCFCP2L1	773194	788759	623778	369118	417277	391602	226557	370391	235263	57090	105340	69184
ZIC3	507426	403823	183806	149011	162518	191096	117290	150391	75733	51511	43085	33835
ATF1	452081	600275	547647	244678	287901	556136	244771	426447	335327	77915	93375	100573
SMAD4	210343	292281	127110	86511	100272	132312	94880	150799	93682	24074	29791	41965
TCFAP4	633432	511931	407253	211779	351827	192604	332541	424259	311147	69685	90470	59331
BARX1	741047	802119	844364	340849	460443	434266	429446	629157	631927	123362	192364	165130
TCFAP2A	539470	761269	853151	273779	376974	430585	450402	927967	790194	144063	164837	160951
ELK1	140127	175919	134476	87896	125189	167467	173442	335271	245996	40504	69187	52320
FOS	324288	249481	361539	133027	13535	335160	262603	474448	369933	53525	109143	104901
EMPTY	462927	504987	308332	160819	258592	347591	408314	432803	383472	97125	133723	126812
post-processed values
fold change of the normalized firefly to renilla ratio compared to the normalized firefly to renilla ratio of the negative control (empty expression vector abbreviated EMPTY) for each TF transfection. Mean values (_mean), standard deviations (_std) and probability associated with Student's t-Test (Pval_t) were calculated after removing outliers (method: Fourth-Spread method).
TF	Fold change_mean	Fold change_std	Pval_t
Gene_symbol	Unit: fold change	Unit: fold change	Unit: N/A
TCFCP2L1	2.57344	0.315223	0.00568445
ZIC3	2.30533	0.257421	0.00150941
ATF1	1.76372	0.251002	0.020777
SMAD4	1.65596	0.186307	0.00716525
TCFAP4	1.54683	0.197508	0.0288599
BARX1	1.28489	0.141837	0.0482454
TCFAP2A	1.05567	0.133002	0.45019
ELK1	0.960194	0.16123	0.751804
FOS	0.905378	0.170668	0.71627
