# Supplementary material for: A yeast one-hybrid and microfluidics-based pipeline to map mammalian gene regulatory networks
Source: Mol Syst Biol. 2013 Aug 6;9:682. doi: 10.1038/msb.2013.38 (PMC3779800; doi:10.1038/msb.2013.38)
Supplement: Supplementary Table S2 [file msb201338-s3.xlsx]

## Sheet: Feuil1
Supplementary Table 2. List of DNA baits used in this study as well as their reported TF interactors.
DNA element	Closest gene		Genomic position (mm9)			Size (bp)	Position relative to TSS	Reference sequence	Verified sequence	Primer for cloning		Reported interactors present in our TF library			Confidence score	Experimental evidence for the reported interactors
	Symbol	Name	Chr	Start	End					Fw	Rv	Symbol	ENSEMBL	Potential to form hetero-dimer with		EMSA	DNase footprinting	Computational predictions	ChIP	Cell culture reporter	Co-expression	Genetic interaction	In vivo reporter assay	Remarks	References
Rhs7-2 (Rad50 hypersensitive site 7)	Rad50	RAD50 homolog (S. cerevisiae)	11	53463275	53464228	954	include the TSS	GACAGGATTTCCAATGGCTTTTCCTAATCTATGTCCATTAATAAAAAAGCATTCTCAATGTCTTGTTTCAGGATCATAAAAAGTCGCTCACAGCAGCGCAACTTCCAACTTCTGGTAATCACTCACGATGAAGATTTTGTGGAGCTCTTAGGGCGATCTGAGTATGTGGAGAAATTCTACAGGGTGAAGAAGAACATGGACCAGTGCTCAGAGATTGTCAAGTGCAGCATCAGCTCCCTGGGTTCTTATGTTCACTAACTTGTCTTGGGAAGGATATGGATTGTGTGACGGGAACCATGTGTGTCAGGTTTGAGAGTCCCTAAGATCGGGAGGCTGCCTTGAGTGAAGATGAACACAGTTCCCACAGGCCTAGCAACCTCCCAGCACCACTCAGCCTTT…	GACAGGATTTCCAATGGCTTTTCCTAATCTATGTCCATTAATAAAAAAGCATTCTCAATGTCTTGTTTCAGGATCATAAAAAGTCGCTCACAGCAGCGCAACTTCCAACTTCTGGTAATCACTCACGATGAAGATTTTGTGGAGCTCTTAGGGCGATCTGAGTATGTGGAGAAATTCTACAGGGTGAAGAAGAACATGGACCAGTGCTCAGAGATTGTCAAGTGCAGCATCAGCTCCCTGGGTTCTTATGTTCACTAACTTGTCTTGGGAAGGATATGGATTGTGTGACGGGAACCATGTGTGTCAGGTTTGAGAGTCCCTAAGATCGGGAGGCTGCCTTGAGTGAAGATGAACACAGTTCCCACAGGCCTAGCAACCTCCCAGCACCACTCAGCCTTT…	GGAGGATCCGACAGGATTTCCAATGGCTTT	CCCCCCGGGTCCTGTCTTCACAGGAGGC	Gata1	ENSMUSG00000031162		2		1	1							Rowell et al, 2008;Charalampos amd Richard, 2004; Lee et al. 2004
												Gata3	ENSMUSG00000015619		4	1			1	1	1	1	1
B-globin locus (MLCRHS4)	Olfr66 and Hbb-b1	hemoglobin, beta adult major chain; olfactory receptor 66	7	111019074	111019627	600	5' from Olfr66 and 3' from Hbb-b1	GTTTGTTTGTTTGTTTGTGGTTTTTCTGTTGTATGTTTTGTTTTTTGTTTTTTGGTTTTTGGTTTTGTTTTTTTGTTTTTTGTTTTTTGTTTTTTTTCTTTCTTTTTTTTTTTTTTGGTAGGTGACAGTAACCATGTCTCAAGGTTTCAGATCATGAACAATTTGCCCTCTCTTACATCTAGCAGCAATGTCAGAATGAGATGGCTTTCCCCACCCCTTTACTAGTCTGAGATCCTCCCACCCATGGCAAGGGGAGTGAGATCCTGCCAAGACTCTGATAATACTATCTACTGGACCAGGAAGCCAGGCTCAGAGCCTTGGCTTTCCAACTGCCAAACAGCAGTTTGCACTTTTGTATATTTAAGTTGTATGCTTATTTTTAAAGAAATACCTAGATGT…	GTTTGTTTGTTTGTTTGTGGTTTTTCTGTTGTATGTTTTGTTTTTTGTTTTTTGGTTTTTGGTTTTGTTTTTTTGTTTTTTGTTTTTTGTTTTTTTTCTTTCTTTTTTTTTTTTTTGGTAGGTGACAGTAACCATGTCTCAAGGTTTCAGATCATGAACAATTTGCCCTCTCTTACATCTAGCAGCAATGTCAGAATGAGATGGCTTTCCCCACCCCTTTACTAGTCTGAGATCCTCCCACCCATGGCAAGGGGAGTGAGATCCTGCCAAGACTCTGATAATACTATCTACTGGACCAGGAAGCCAGGCTCAGAGCCTTGGCTTTCCAACTGCCAAACAGCAGTTTGCACTTTTGTATATTTAAGTTGTATGCTTATTTTTAAAGAAATACCTAGATGT…	GGAGGATCCGTTTGTTTGTTTGTTTGTGGTTTT	GGTGGTACCGAATTCCTGAACTAGGATGCC	GATA1	ENSMUSG00000031162		4				1		1			Computational	Kim et al., 2007
Ptgs2 promoter	Ptgs2	prostaglandin-endoperoxide synthase 2	1	151946530	151947529	1000	include the TSS	aagctatgtaacagcagggggaaaataccttaaagcaatgctgtggacacttagcattccgatgaagtggagctcagcatctgtccctgggaaaggcgagtgccaggggctcctgtgactgcagaacccggagggtagttccatgaaagacttcaacctaattccaccagtacagatgtggaccctgacagaggacactcatttcattaaaaatagaagaaattaaattaaccggtagctgtgtgcgtgctctgagcagcgagcacgtcagactgcgccccagtggggagaggtgaggggattcccttagttaggaccttagatcccgggaggggaagctgtgacactcttgagcttttaggcccccactggatgcgcgactgggaggaaaccggagac…	AAGCTATGTAACAGCAGGGGGAAAATACCTTAAAGCAATGCTGTGGACACTTAGCATTCCGATGAAGTGGAGCTCAGCATCTGTCCCTGGGAAAGGCGAGTGCCAGGGGCTCCTGTGACTGCAGAACCCGGAGGGTAGTTCCATGAAAGACTTCAACCTAATTCCACCAGTACAGATGTGGACCCTGACAGAGGACACTCATTTCATTAAAAATAGAAGAAATTAAATTAACCGGTAGCTGTGTGCGTGCTCTGAGCAGCGAGCACGTCAGACTGCGCCCCAGTGGGGAGAGGTGAGGGGATTCCCTTAGTTAGGACCTTAGATCCCGGGAGGGGAAGCTGTGACACTCTTGAGCTTTTAGGCCCCCACTGGATGCGCGACTGGGAGGAAACCGGAGAC…	GGAGGATCCaagctatgtaacagcaggggg	GGTGGTACCagtgggttgcagttcctcag	Usf1	ENSMUSG00000026641		4	1				1	1	1		PU.1 is activated by phosphorylation of Ser148	Wardlaw et al, 2002; Juttner et al., 2003; Sayasith et al., 2004
												Atf1	ENSMUSG00000023027	Creb1	3		1			1					Slice et al, 2000; Tang et al, 2002
												Sfpi1	ENSMUSG00000002111		4	1			1	1	1	1	1		Joo et al., 2003
												Nfkb1	ENSMUSG00000028163	Rela_p65	4	1			1	1		1			Kanekura et al., 2002; Yeo et al, 2003
												Pparg	ENSMUSG00000000440	Rxra	4	1			1	1	1				Liang et al., 2001
												Trp53	ENSMUSG00000059552		2			1		1					Han et al., 2002
												Tcfap2a	ENSMUSG00000021359		4			1	1						Lui et al, 1997
												Ahr	ENSMUSG00000019256		3	1				1	1	1			Yang et al, 2004
												Ets1	ENSMUSG00000032035		3					1	1	1			Yeo et al, 2003
Pou5f1 promoter	Pou5f1	POU domain, class 5, transcription factor 1	17	35642290	35643309	1020	include the TSS	cccggccttaactgtgaggggatggagcctgggtgcaggtcttatgggggttggggggtggttagtgtctaatctaccaacctggacaacacaagatggaatactgtgctctgaaaacgcagagccagcacttctctggggtctctggggacatatctggttggggctcggggtcccatggtgtagagcctctaaactctggaggactggaggtgcaatggctgtcttgtcctggccttggacatgggctgaaatactgggttcacccatatctaggactctagacgggtgggtaagcaagaactgaggagtggccccagaaataattggcacacgaacattcaatggatgttttaggctctccagaggatggctgagtgggctgtaaggacaggccga…	CCCGGCCTTAACTGTGAGGGGATGGAGCCTGGGTGCAGGTCTTATGGGGGTTGGGGGTGGTTAGTGTCTAATCTACCAACCTGGACAACACAAGATGGAATACTGTGCTCTGAAAACGCAGAGCCAGCACTTCTCTGGGATCTCTGGGGACATATCTGGTTGGGGCTCGGGGTCCCATGGTGTAGAGCCTCTAAACTCTGGAGGACTGGAGGTGCAATGGCTGTCTTGTCCTGGCCTTGGACATGGGCTGAAATACTGGGTTCACCCATATCTAGAACTCTAGACGGGTGGGTAAGCAAGAACTGAGGAGTGGCCCCAGAAATAATTGGCACATGAACATTCAATGGATGTTTTAGGCTCTCCAGAGGATGGCTGAGTGGGCTGTAAGGACAGGCCGAG…	cccCCCGGG cccggccttaactgtgag	GGTGGTACC gcaaagtctccacgccaact	Pou5f1	ENSMUSG00000024406		4	1			1	1	1				Pesce M et al, 2009; Chew et al, 2005
												Sp3	ENSMUSG00000027109		4	1		1		1	1				Yang et al, 2005
												Sox2	ENSMUSG00000074637		4	1		1	1	1	1				Chew et al, 2005
												Rarg	ENSMUSG00000001288		3	1				1					Du et al, 2001
												Rxra	ENSMUSG00000015846	Pparg, Rara	3	1		1			1				Sylvester et al., 2004
												Nr2c1	ENSMUSG00000005897		3	1		1			1				Sung Wook et al, 2007
												Nr2f6	ENSMUSG00000002393		3	1		1			1				Sylvester et al., 2004
hs480 enhancer element	Mcts2 / Id1	malignant T cell amplified sequence 2; inhibitor of DNA binding 1	2	152560590	152561308	719	5' from Id1 and 3' from Mcts2	ATCTCAGCGAAGGAATCCAACTCAGCTGGGGAGGGGCCTCGGCCCTGACGGGTTTGGGGTGGCAGGGTGTGAGAAAACCTCCCAAACCGCCCGAGCTGTGGGGCTGGGTGGGGGAGACTCGGCAGGTGTGGGGCGGGGAGGTAAGTTGACCCTTGGTCAGCAACCGCACCCACGAGGAAAGCATTCCCAGGCTTCGCGCCCTAAGTCTGCAGGTGACGGGCTCAGGGGCGGGGGCTGGGTGGGGGGGAGCGGAGAATGCTCCAGCCCAGTTTGCCGTCTCCATGGCGACCGCCCGCGCGGCGCCAGCCTGACAGCCCGTCCGGGTTTTATGAATGGGTGACGTCACGGGCCTGGCGTCTAACGGTCTGAGCCGCTTGTTCAGACGCTGACACAGACCAG…	ATCTCAGCGAAGGAATCCAACTCAGCTGGGGAGGGGCCTCGGCCCTGACGGGTTTGGGGTGGCAGGGTGTGAGAAAACCTCCCAAACCGCCCGAGCTGTGGGGCTGGGTGGGGGAGACTCGGCAGGTGTGGGGCGGGGAGGTAAGTTGACCCTTGGTCAGCAACCGCACCCACGAGGAAAGCATTCCCAGGCTTCGCGCCCTAAGTCTGCAGGTGACGGGCTCAGGGGCGGGGGCTGGGTGGGGGGGAGCGGAGAATGCTCCAGCCCAGTTTGCCGTCTCCATGGCGACCGCCCGCGCGGCGCCAGCCTGACAGCCCGTCCGGGTTTTATGAATGGGTGACGTCACGGGCCTGGCGTCTAACGGTCTGAGCCGCTTGTTCAGACGCTGACACAGACCAG…	GGAGGATCCATCTCAGCGAAGGAATCCAA	GGTGGTACCGAACTGTAAAGTCCCTAGGACCA	No factors known
Fos promoter	Fos	FBJ osteosarcoma oncogene	12	86814141	86815240	1100	include the TSS	ccaggcaaggagctggagagaggggctgagaagctgaccccccctttttcttctctgcactgatttgggatggggggctgatgtgggcaagctttcctttaggaacagaggcttcgagcctttaaggctgcgtacttgcttctcctaataccagagactcaaaaaaaaaaaaaaagttccagattgctggacaatgacccgggtctcatcccttgaccctgggaaccgggtccacattgaatcaggtgcgaatgttcgctcgccttctctgcctttcccgcctcccctcccccggccgcggccccggttccccccctgcgctgcaccctcagagttggctgcagccggcgagctgttcccgtcaatccctccctcctttacacaggatgtccatattag…	ccaggcaaggagctggagagaggggctgagaagctgaccccccctttttcttctctgcactgatttgggatggggggctgatgtgggcaagctttcctttaggaacagaggcttcgagcctttaaggctgcgtacttgcttctcctaataccagagactcaaaaaaaaaaaaaaagttccagattgctggacaatgacccgggtctcatcccttgaccctgggaaccgggtccacattgaatcaggtgcgaatgttcgctcgccttctctgcctttcccgcctcccctcccccggccgcggccccggttccccccctgcgctgcaccctcagagttggctgcagccggcgagctgttcccgtcaatccctccctcctttacacaggatgtccatattag…	GGAGGATCCccaggcaaggagctggag	GGTGGTACCcggctacacaaagccaaact	Atf1	ENSMUSG00000023027	Creb1	4	1	1			1	1	1			Price et al, 2000;Fukuda et al,2009
												Tcfap2a	ENSMUSG00000021359		1			1							Lavrovsky et al, 2004
												Elk1	ENSMUSG00000009406		4	1			1	1		1		Requires association with SRF for binding	Hanlon et al, 2000; Hipskind et al, 1991
												Fos	ENSMUSG00000021250		3			1		1	1				Lavrovsky et al, 1994
Mmp9 promoter	Mmp9	matrix metallopeptidase 9	2	164773032	164774029	998	include the TSS	Gacaaagggtctgtttttgttctttaaacagaagaggaaggatagtgctagcctgagaaggatgaagcttctgcttgctcccacatgtgtgtgtccccccgccccccaggctcatctttccttccccaaggagtcagcctgctggagctaggggtttgccccatggaattccccaaatcctgcctcaaagagcctgctcccagaggccaggagaggaagctgagtcaaagactctatcagggggcggggatgagaggatagaacctacagtgtggggatgggctccaggctgcactctggccagggagggggtgtctcagaagcccaaggaagaggggtctcgggcctcaggtctcccagtcttttactgggctgatcagtcagggccgtcagacctag…	Gacaaagggtctgtttttgttctttaaacagaagaggaaggatagtgctagcctgagaaggatgaagcttctgcttgctcccacatgtgtgtgtccccccgccccccaggctcatctttccttccccaaggagtcagcctgctggagctaggggtttgccccatggaattccccaaatcctgcctcaaagagcctgctcccagaggccaggagaggaagctgagtcaaagactctatcagggggcggggatgagaggatagaacctacagtgtggggatgggctccaggctgcactctggccagggagggggtgtctcagaagcccaaggaagaggggtctcgggcctcaggtctcccagtcttttactgggctgatcagtcagggccgtcagacctag…	GGAGGATCCgacaaagggtctgtttttgttct	GGTGGTACCctactgcctaaccctggcaga	Ets1	ENSMUSG00000032035		3					1	1				Nakamura et al, 2004
												Ets2	ENSMUSG00000022895		3					1	1	1			Yamamoto et al, 1998
												Sp3	ENSMUSG00000027109		4					1	1	1			Takahra et al, 2004
												Tcfap2a	ENSMUSG00000021359		4				1	1	1				Schwartz et al, 2007
												Nfkb1	ENSMUSG00000028163	Rela_p65	4	1			1	1	1				Ho et al, 2002; Yoo et al, 2002;Balasubramanian et al, 2011
Rhs7-1 (Rad50 hypersensitive site 7)	Rad50	RAD50 homolog (S. cerevisiae)	11	53464190	53464884	695	intron position	TGTGCACCCCTGGCTCCAGGACGATGATGACACTTGTGCCCTCCAGCCAGGTCTTGATTGTCCTGGGGACCAGCAAGAGGGTTGTGGTATTGAAACATGAAGTGCATCTAGTCCCGGGCAAGTGATAAACAAGTTTGAGTTAAAACCCTTGTTGCATCTCACTCATAGCCGATACCTCAGCATGCTGAGGATGAGCAAAAATGTCCCCATACACCCACTCAGGCCCTGTGTGTCACTGCACTGAGGCATCTAGTGACTGGGGGAGGAAGAATTCTAGGTAGACCCAGCTCCTCAGAAGGTAGTGTTATTCCCCTCACTGCCTGTTGTCTGCCCGAACTACCTTGAGACTTTGAAAGAAGTCTGGGAGTCTGGGCAGAGGAGCGAGCTGGGCTCTGGTTG…	TGTGCACCCCTGGCTCCAGGACGATGATGACACTTGTGCCCTCCAGCCAGGTCTTGATTGTCCTGGGGACCAGCAAGAGGGTTGTGGTATTGAAACATGAAGTGCATCTAGTCCCGGGCAAGTGATAAACAAGTTTGAGTTAAAACCCTTGTTGCATCTCACTCATAGCCGATACCTCAGCATGCTGAGGATGAGCAAAAATGTCCCCATACACCCACTCAGGCCCTGTGTGTCACTGCACTGAGGCATCTAGTGACTGGGGGAGGAAGAATTCTAGGTAGACCCAGCTCCTCAGAAGGTAGTGTTATTCCCCTCACTGCCTGTTGTCTGCCCGAACTACCTTGAGACTTTGAAAGAAGTCTGGGAGTCTGGGCAGAGGAGCGAGCTGGGCTCTGGTTG…	GGAGGATCCTGTGCACCCCTGGCTC	GGTGGTACCAATGGACATAGATTAGGAAAAGCCATT	Gata3	ENSMUSG00000015619		4	1				1	1	1			Price et al, 2000;Fukuda et al,2009
Prdm12(intragenic) enhancer	Prdm12	PR domain zinc finger protein 12	2	31496164	31496831	668	intron position	TCCTGGCATTAAAAGCCTTACTGGGCGTGTAATAGCAGTTGACTCAAAAAGAAGGGGTTTTAAATTCATTTGGTTAACTTGGGCTTGACCCGCGAAAGTTCCCACTTAAACCACAAACTTTAAAAGACAGCCGGGGCCGGGAAGGGGCGGAGGGCGGGCAGGCCGGAGAGAAAAAGCCGCAGAGAGCGAGGGAGAGAAAGAGAGCGAAGAAAGTTTCTTTTCTTTAAGATGTCTCAAGTTCTTATTCCTCATTCGTCACCCCGCAAACAATATCTTTCCCCAGCGCTGGCGTCTCTGAGCGACGCCCTCTCTTCCCCTTTAAGATCGCTGTTCCTCTCTTAATTTACCGTGAAGACTAATTCCACTTCCATTCACGCTATGTCAACCATCTAATCCTGC…	TCCTGGCATTAAAAGCCTTACTGGGCGTGTAATAGCAGTTGACTCAAAAAGAAGGGGTTTTAAATTCATTTGGTTAACTTGGGCTTGACCCGCGAAAGTTCCCACTTAAACCACAAACTTTAAAAGACAGCCGGGGCCGGGAAGGGGCGGAGGGCGGGCAGGCCGGAGAGAAAAAGCCGCAGAGAGCGAGGGAGAGAAAGAGAGCGAAGAAAGTTTCTTTTCTTTAAGATGTCTCAAGTTCTTATTCCTCATTCGTCACCCCGCAAACAATATCTTTCCCCAGCGCTGGCGTCTCTGAGCGACGCCCTCTCTTCCCCTTTAAGATCGCTGTTCCTCTCTTAATTTACCGTGAAGACTAATTCCACTTCCATTCACGCTATGTCAACCATCTAATCCTGC…	GGAGGATCCTCCTGGCATTAAAAGCCTTAC	GGTGGTACCGGCCTCCATGTCTTACAAGGT	No factors known
Il4 promoter	Il4	interleukin-4	11	53431871	53432880	1012	include the TSS	cacacatgctCACATGAAGTAATTTAAAAAAATTTTTTTTTAAATCAGCCATTTCTCAGGCTTCTGTCTAAGGTAGGAAAAATCTTCAACCTAGCCCAGAACCTCCATATAGGTAAAGCCTCATTCCATGGTCCTGCCTGCCCCACTCCATGTCACCTCTCTGTCTCCAAAGACCACAAACTTGTAAGATCAGCTGGTCTAGGATGCGAGAAGGTCTGCCTCCATCATCCTTCTATGAGGTAAGACCCCAGAGTCAGCTTTCCCAAGATATCAGAGTTTCCAAGGGGCCCCCATAGCAGGAAGCAGCTAGGCCCAGGTGTGCTCAAGGCAGACTTTCTTGATATTACTCTGTCTTTCCCCAGGGCGACACCAGCACCCTCGGACACCTGTGACCTCTTC…	CACACATGCTCACATGAAGTAATTTAAAAAAAATTTTTTTTAAATCAGCCATTTCTCAGGCTTCTGTCTAAGGTAGGAAAAATCTTCAACCTAGCCCAGAACCTCCATATAGCTAAAGCCTCATTCCATGGTCCTGCCTGCCCCACTCCATGTCACCTCTCTGTCTCCAAAGACCACAAACTTGTAAGATCAGCTGGGCTAGGATGCGAGAAGGTCTGCCTCCATCATCCTTCTATGAGGTAAGACCCCAGAATCAGCTTTCCCAAGATATCAGAGTTTCCAAGGGGCCCCCATAGCAGGAAGCAGCTAGGCCCAGGTGTGCGCAAGGCAGACTTTCTTGATATTACTCTGTCTTTCCCCAGGGCGACACCAGCACCCTCGGACACCTGTGACCTCTTC…	GGAGGATCCcacacatgctCACATGAAGTAA	GGTGGTACCCACCTGCCGTCCGTCC	Pparg	ENSMUSG00000000440	Rxra	3					1	1				Feng et al, 2000
												Sfpi1	ENSMUSG00000002111		4	1	1			1	1	1			Henkel et al, 1994
												Nfkb1	ENSMUSG00000028163	Rela_p65	3					1	1				Weber et al, 2002
The confidence scores is retrieved from the TRED database (Zhao et al, 2004):
1: Quality: predicted - computationally predicted, with no experimental data support
2: Quality: maybe - there is some experimental evidence but from not so reliable approaches
3: Quality: likely - there is reliable experimental evidence, but not conclusive, or less reliable experimental evidence plus computational prediction
4: Quality: known - experimentally verified directly
