# Supplementary material for: A yeast one-hybrid and microfluidics-based pipeline to map mammalian gene regulatory networks
Source: Mol Syst Biol. 2013 Aug 6;9:682. doi: 10.1038/msb.2013.38 (PMC3779800; doi:10.1038/msb.2013.38)
Supplement: Supplementary Table S3 [file msb201338-s4.xlsx]

## Sheet: Supplementary Table S3
Supplementary Table 3. Summary of all the interactors found in the Y1H transformation, Y1H mating, and luciferase assays.
		Independent re-testing of the consensus interactions
		Transformation			Mating
		Transformation-specific consensus	Mating-specific consensus	Core consensus	Transformation-specific consensus	Mating-specific consensus	Core consensus
	Rhs7-2 element	2/3	2/4	3/3	1/3	1/4	2/3
	M.musculus control region of beta-globin locus (Mlcrhs4 element)	2/6	-	3/3	2/6	-	2/3
	Ptgs2 promoter	-	-	0/1	-	-	0/1
	Pou5f1 promoter	-	3/5	3/3	-	3/5	3/3
	Mcts2-Id1 enhancer element	1/1	-	2/2	0/1	-	1/2
	Fos promoter	2/3	1/2	-	1/3	1/2	-
	Mmp9 promoter	2/2	0/1	1/1	2/2	1/1	1/1
	Total interactors (percentage)	9/15	6/12	12/13	6/15	6/12	9/13
		(60%)	(50%)	(92%)	(40%)	(50%)	(69%)
Purple indicates core consensus interactions (i.e. found by both Y1H approaches)
		Screens							Manual transformation of the consensus interactions		Luciferase assay
	Consensus					Percentage	Positive controls		Results transformation	Results mating	P < 0.05
		Transformation 1st	Transformation 2nd	Mating 1st	Mating 2nd
Rhs7-2 element	Aatf		x			25	GATA1,GATA3
	Barx1	x	x	x	x	100		Barx1	x	x	x
	Barx2	x	x			50		Barx2	x	x	x
	Cdx4	x	x			50		Cdx4			x
	Fos		x			25
	Hmgn2		x			25
	Hmgna2		x			25
	Mef2a		x			25
	Neurod1	x				25
	Onecut2	x	x	x	x	100		Onecut2	x		x
	Rbj		x			25
	Rfx2	x				25
	Smad4			x	x	50		Smad4	x		x
	Tcfap2a		x			25
	Tcfap4	x		x	x	75		Tcfap4
	Tead1			x	x	50		Tead1	x	x
	Tead2	x	x			50		Tead2	x
	Zdhhc9			x	x	50		Zdhhc9
	Zic3	x	x	x	x	100		Zic3	x	x	x
	Zmat2	x				25
								GATA1			x
								GATA3			x
Mlcrhs4 element	Foxj3	x	x	x	x	100	GATA1	Foxj3	x	x
	Arntl		x			25
	Barx1	x	x	x	x	100		Barx1	x		x
	Barx2	x	x			50		Barx2			x
	Cdx2		x			25
	Cdx4	x	x			50		Cdx4	x		x
	Foxj2	x	x			50		Foxj2		x	x
	Foxp2		x			25
	Irx5		x			25
	Max	x	x			50		Max
	Onecut2	x	x			50		Onecut2			x
	Pou2f1		x			25
	Tbx21		x			25
	Tead1	x	x	x	x	100		Tead1	x	x	x
	Tead2	x	x			50		Tead2	x	x	x
								GATA1			x
Ptgs2 promoter	Tcfap2a	x	x	x	x	100	Usf1(4), Atf1(3), Sfpi1(4), Nfkb1(3), pparg(4), Trp53(2), Tcfap2a(1), Ets1(3), Ahr	Tcfap2a			x
	Bcn2			x		25
	Kcmf1		x			25
	Mbnl3		x			25
	Pou2f1	x				25
	Smad4	x			x	50
	Sox2		x			25
	Tcfap2c	x				25
	Zfp191		x			25
	Zfp57	x				25
	Zfp672		x			25
	Zic3	x				25
								Usf1
								Atf1			x
								Sfpi1			x
								Nfkb1			x
								Pparg
								Trp53
								Ets1
Pou5f1 promoter	Nr2c1	x	x	x	x	100	Pou5f1, Sp3, Sox2, Rarg, Rxra, Nr2f6, Nr2c1	Nr2c1	x	x	x
	A830023I12Rik		x			25
	Camta	x				25
	Egr1			x	x	50		Egr1	x
	Esrra			x	x	50		Esrra	x	x	x
	Esrrg				x	25
	Gcm1	x				25
	Gcm2			x	x	50		Gcm2		x
	Grhl1		x			25
	Nfya		x			25
	Nr2f6	not transformed	x	x	x	100		Nr2f6	x	x	x
	Rarg			x	x	50		Rarg
	Rhox12	x				25
	Smad4		x			25
	Sox7		x			25
	Sp3	x	x	x	x	100		Sp3	x	x
	Tead1			x		25
	Vdr		x			25
	Vps72		x			25
	Zfp120	x				25
	Zfp202		x			25
	Zic3			x	x	50		Zic3	x	x	x
								Pou5f1			x
								Sox2			x
Mcts2-Id1 enhancer element	Rfx2	x	x	x	x	100		Rfx2	x		x
	Grhl1		x			25
	Onecut2	x	x			50		Onecut2	x		x
	Pou4f3		x			25
	Rfx3		x		x	50
	Smad4	x	x	x	x	100		Smad4	x	x	x
	Sp3		x			25
	Tead2		x			25
	Zfp202	x				25
	Zfp422	x				25
	Zfp93	x				25
	Zic3		x			25
Fos promoter	Tcfap4	x	x			50	Atf1(4), Tcfap2a(1), elk1(4),FOS(3)	Tcfap4			x
	Hoxb13	x				25
	Zic1	x				25
	Zic3	x	x			50		Zic3	x	x	x
	Foxi2	x				25
	Zfp161	x				25
	Nfe2l2	x				25
	Mafk	x				25
	Thra	x				25
	Hey1		x			25
	Zfp61		x			25
	Atf3		x			25
	Sp3		x			25
	Bcl11a				x	25
	L3mbtl			x		25
	Yy1		x			25
	Glis2		x			25
	Barx1			x	x	50		Barx1			x
	Fiz1		x			25
	Rbm22	x				25
	Pou5f1	x				25
	Tcfcp2l1	x	x			50		Tcfcp2l1	x		x
	Dmbx1	x				25
	Cdx2	x				25
	Smad4		x	x	x	75		Smad4	x	x	x
								Atf1			x
								Tcfap2a
								Elk1
								FOS
Mmp9 promoter	Sp3	x	x	x	x	100	ETS2,1(3), sp3(4),Tcfap2a(4),Nfkb1(4)	Sp3	x	x
	Zic1	x				25
	Ahrr	x				25
	Pou2f1		x			25
	Tcfcp2l1		x			25
	Zic3	x	x			50		Zic3	x	x	x
	Tcfe3		x			25
	Nfkb1	not transformed	not transformed	x	x	50		Nfkb1		x	x
	Sp4	x	x			50		Sp4	x	x	x
	Rela-Tbx dimer		x			25
								ETS1			x
								ETS2
								Tcfap2a			x
