# Supplementary material for: A yeast one-hybrid and microfluidics-based pipeline to map mammalian gene regulatory networks
Source: Mol Syst Biol. 2013 Aug 6;9:682. doi: 10.1038/msb.2013.38 (PMC3779800; doi:10.1038/msb.2013.38)
Supplement: Supplementary Table S4 [file msb201338-s5.xlsx]

## Sheet: Sheet1
Supplementary Table S4. Evaluation of Y1H-, luciferase-, and literature-based TF-DNA interactions with binding site predictions.
Interaction Set	FIMO P-value threshold	PPV (%)	Sensitivity (%)
Y1H mating-specific	0.001	88.9	0.5
	0.0001	55.6	1.3
	1e-05	0	0
Y1H transformation-specific	0.001	85.7	0.4
	0.0001	28.6	0.5
	1e-05	14.3	1.4
Y1H consensus	0.001	90.9	0.7
	0.0001	54.5	1.5
	1e-05	54.5	8.5
Y1H all	0.001	88.9	1.6
	0.0001	48.1	3.3
	1e-05	25.9	9.9
Literature positive	0.001	100	n/a
	0.0001	61.1	n/a
	1e-05	38.9	n/a
Luciferase positive	0.001	87.5	n/a
	0.0001	37.5	n/a
	1e-05	20.8	n/a
