# Supplementary material for: A yeast one-hybrid and microfluidics-based pipeline to map mammalian gene regulatory networks
Source: Mol Syst Biol. 2013 Aug 6;9:682. doi: 10.1038/msb.2013.38 (PMC3779800; doi:10.1038/msb.2013.38)
Supplement: Supplementary Table S5 [file msb201338-s6.xlsx]

## Sheet: Sheet1
Supplementary Table S5. Nucleosome positioning and Y1H performance.
Interaction Set	FIMO P-value threshold	Nucleosome occupancy probability*	% DNA occupied by predicted nucleosomes	Y1H PPV (%)**	Y1H sensitivity (%)**
All	0.001	Low to high (P>0.3)	97.7	14.8	6.3
		Moderate to high (P>0.5)	89.6	18.5	2.1
		High (P>0.7)	62.1	74.1	2.1
		No filtering	0	88.9	1.6
All	0.0001	Low to high (P>0.3)	97.7	3.7	10.0
		Moderate to high (P>0.5)	89.6	3.7	3.6
		High (P>0.7)	62.1	18.5	3.9
		No filtering	0	48.1	3.3
All	1e-05	Low to high (P>0.3)	97.7	3.7	100
		Moderate to high (P>0.5)	89.6	3.7	33.3
		High (P>0.7)	62.1	7.4	15.4
		No filtering	0	25.9	9.9
Consensus	0.001	Low to high (P>0.3)	97.7	27.3	4.8
		Moderate to high (P>0.5)	89.6	36.4	1.7
		High (P>0.7)	62.1	72.7	0.9
		No filtering	0	90.9	0.7
Consensus	0.0001	Low to high (P>0.3)	97.7	9.1	10.0
		Moderate to high (P>0.5)	89.6	9.1	3.6
		High (P>0.7)	62.1	18.2	1.6
		No filtering	0	54.5	1.5
Consensus	1e-05	Low to high (P>0.3)	97.7	9.1	100
		Moderate to high (P>0.5)	89.6	9.1	33.3
		High (P>0.7)	62.1	9.1	7.7
		No filtering	0	54.5	8.5
*DNA positions with nucleosome occupancy probabilities above a certain threshold. No filtering refers to the case where no nucleosomes are considered for the PPV and sensitivity analysis.
**PPV and sensitivity values corespsond to DNA sequences, which were not covered by nucleosomes under the respective occupancy probability thresholds.
