# Supplementary material for: A yeast one-hybrid and microfluidics-based pipeline to map mammalian gene regulatory networks
Source: Mol Syst Biol. 2013 Aug 6;9:682. doi: 10.1038/msb.2013.38 (PMC3779800; doi:10.1038/msb.2013.38)
Supplement: Supplementary Table S6 [file msb201338-s7.xlsx]

## Sheet: Sheet1
Supplementary Table S6. Motif load and Y1H performance.
Interaction Set	FIMO P-value threshold	Number of predicted motifs per DNA bait	Y1H sensitivity (%)
All	0.001	1	0.5
		2	1
		3+	2.3
All	0.0001	1	0
		2	6.2
		3+	6.8
All	1e-05	1	5.7
		2	10
		3+	14.3
Consensus	0.001	1	0.5
		2	0.3
		3+	0.8
Consensus	0.0001	1	0
		2	1.8
		3+	4.5
Consensus	1e-05	1	2.9
		2	10
		3+	14.3
