# Supplementary material for: A yeast one-hybrid and microfluidics-based pipeline to map mammalian gene regulatory networks
Source: Mol Syst Biol. 2013 Aug 6;9:682. doi: 10.1038/msb.2013.38 (PMC3779800; doi:10.1038/msb.2013.38)
Supplement: Supplementary Table S7 [file msb201338-s8.xlsx]

## Sheet: Sheet1
Supplementary Table S7. Predicted MARE binding regions without motif scanning support.
Element	TF	Coordinates**	DNA sequence
Mmp9	ETS1	409-431	AATGCCCCATCCTGCACACCCTC
	ETS2	562-595	TAAACACACACACACACACACACACACACACACA
	ETS2	621-663	CATAAGCCTGGAGGGGAGGGGCGGGGTCACTGATTCCGTTTTA
Mcts2-Id1	ONECUT2	97-130	TGTGGGGCTGGGTGGGGGAGACTCGGCAGGTGTG
	ONECUT2	215-278	GACGGGCTCAGGGGCGGGGGCTGGGTGGGGGGGAGCGGAGAATGCTCCAGCCCAGTTTGCCGTC
** Start and end coordinates represent the average of two replicates
