# Supplementary material for: A yeast one-hybrid and microfluidics-based pipeline to map mammalian gene regulatory networks
Source: Mol Syst Biol. 2013 Aug 6;9:682. doi: 10.1038/msb.2013.38 (PMC3779800; doi:10.1038/msb.2013.38)
Supplement: Source data for Figure 3A [file msb201338-df3a.xlsx]

## Sheet: Sheet1
Source data for Figure 3A: TF overexpression-based luciferase reporter data for the Mmp9 promoter in HEK293. See materials and methods section for details.
raw unprocessed data
Raw data of the firefly (F_) and renilla (R_) luciferase units obtained with the dual luciferase reporter-based assay. The cells were transfected with the TF, with the DNA-bait together with a Renilla reporter vector (pRL-SV40, Promega) to normalize for transfection efficiency. Biological replicates (_r1, _r2, _r3, _r4, _r5, _r6).
TF	F_r1	F_r2	F_r3	F_r4	F_r5	F_r6	R_r1	R_r2	R_r3	R_r4	R_r5	R_r6
Gene_symbol	luciferase gene reporter activity	luciferase gene reporter activity	luciferase gene reporter activity	luciferase gene reporter activity	luciferase gene reporter activity	luciferase gene reporter activity	renilla gene reporter activity	renilla gene reporter activity	renilla gene reporter activity	renilla gene reporter activity	renilla gene reporter activity	renilla gene reporter activity
MGI symbols	Unit: RLU	Unit: RLU	Unit: RLU	Unit: RLU	Unit: RLU	Unit: RLU	Unit: RLU	Unit: RLU	Unit: RLU	Unit: RLU	Unit: RLU	Unit: RLU
SP3	707525	209798	720657	783872	511707	512779	134551	72963	136773	319195	280616	264246
ZIC3	1632666	3616030	2231670	1956668	398081	1668184	143788	257744	188629	184079	108129	244107
NFKB1	699224	803364	517861	496272	232287	432951	141648	170551	102387	131939	131006	191271
SP4	1587751	1593298	1781657	1965329	1394915	1408717	530824	604917	554840	1003300	1129445	1085334
ETS1	490501	581743	781454	603370	536003	630654	101714	120097	119048	228206	238654	244055
ETS2	783006	255293	1175928	692916	584231	619259	170401	141859	183393	255290	318667	272760
TCFAP2A	1713540	1631835	2335110	1430344	1118260	1704010	660181	697696	605638	1004346	970867	1211820
EMPTY	1188937	1238523	1587783	1439248	441129	928068	298784	398548	320957	511226	409510	507686
post-processed values
fold change of the normalized firefly to renilla ratio compared to the normalized firefly to renilla ratio of the negative control (empty expression vector abbreviated EMPTY) for each TF transfection. Mean values (_mean), standard deviations (_std) and probability associated with Student's t-Test (Pval_t) were calculated after removing outliers (method: Fourth-Spread method).
TF	Fold change_mean	Fold change_std	Pval_t
Gene_symbol	Unit: fold change	Unit: fold change	Unit: N/A
SP3	1.10523	0.150126	0.272136
ZIC3	3.28708	0.403064	0.00195672
NFKB1	1.26744	0.1541	0.0127717
SP4	0.750687	0.0916369	0.0351663
ETS1	1.33513	0.134202	0.0172697
ETS2	0.893027	0.115147	0.840073
TCFAP2A	0.719382	0.097092	0.0170896
