# Supplementary material for: A yeast one-hybrid and microfluidics-based pipeline to map mammalian gene regulatory networks
Source: Mol Syst Biol. 2013 Aug 6;9:682. doi: 10.1038/msb.2013.38 (PMC3779800; doi:10.1038/msb.2013.38)
Supplement: Source data for Figure 3B [file msb201338-df3b.xlsx]

## Sheet: Book2
Source data for Figure 3B: TF overexpression-based luciferase reporter data for the Mcts2-Id1 enhancer element in HEK293. See materials and methods section for details. in HEK293.
raw unprocessed data
Raw data of the firefly (F_) and renilla (R_) luciferase units obtained with the dual luciferase reporter-based assay. The cells were transfected with the TF, with the DNA-bait together with a Renilla reporter vector (pRL-SV40, Promega) to normalize for transfection efficiency. Biological replicates (_r1, _r2, _r3, _r4, _r5, _r6).
TF	F_r1	F_r2	F_r3	F_r4	F_r5	F_r6	R_r1	R_r2	R_r3	R_r4	R_r5	R_r6
Gene_symbol	luciferase gene reporter activity	luciferase gene reporter activity	luciferase gene reporter activity	luciferase gene reporter activity	luciferase gene reporter activity	luciferase gene reporter activity	renilla gene reporter activity	renilla gene reporter activity	renilla gene reporter activity	renilla gene reporter activity	renilla gene reporter activity	renilla gene reporter activity
MGI symbols	Unit: RLU	Unit: RLU	Unit: RLU	Unit: RLU	Unit: RLU	Unit: RLU	Unit: RLU	Unit: RLU	Unit: RLU	Unit: RLU	Unit: RLU	Unit: RLU
RFX2	2241198	1828033	4545900	4363192	3216139	5063213	276657	294654	445240	990509	951427	246986
ONECUT2	2946990	2085975	2973778	3803360	3950460	2824465	192183	171656	244420	589593	580870	563018
SMAD4	1824774	1848991	2547295	3855054	3214008	3767448	198924	172566	276433	753573	883514	962949
EMPTY	2575576	2335225	3153582	3184631	2948288	2556628	385775	370874	407492	968373	1299020	1100553
post-processed values
fold change of the normalized firefly to renilla ratio compared to the normalized firefly to renilla ratio of the negative control (empty expression vector abbreviated EMPTY) for each TF transfection. Mean values (_mean), standard deviations (_std) and probability associated with Student's t-Test (Pval_t) were calculated after removing outliers (method: Fourth-Spread method).
TF	Fold change_mean	Fold change_std	Pval_t
Gene_symbol	Unit: fold change	Unit: fold change	Unit: N/A
RFX2	1.35558	0.207	0.042
ONECUT2	2.31454	0.310246	0.00972488
SMAD4	1.66907	0.227546	0.0133494
