# Supplementary material for: A yeast one-hybrid and microfluidics-based pipeline to map mammalian gene regulatory networks
Source: Mol Syst Biol. 2013 Aug 6;9:682. doi: 10.1038/msb.2013.38 (PMC3779800; doi:10.1038/msb.2013.38)
Supplement: Source data for Figure 6B [file msb201338-df6b.xlsx]

## Sheet: Sheet1
Source data for Figure 6B: TF overexpression-based luciferase reporter data for the the wild type (wt_) or the Δ50 (50_) Mcts2-Id1 enhancer element in HEK293. See materials and methods section for details.
raw unprocessed data
Raw data of the firefly (F_) and renilla (R_) luciferase units obtained with the dual luciferase reporter-based assay. The cells were transfected with the TF, with the DNA-bait together with a Renilla reporter vector (pRL-SV40, Promega) to normalize for transfection efficiency. Biological replicates (_r1, _r2, _r3, _r4, _r5, _r6).
TF	F_r1	F_r2	F_r3	F_r4	F_r5	F_r6	F_r7	F_r8	F_r9	F_r10	R_r1	R_r2	R_r3	R_r4	R_r5	R_r6
Gene_symbol	luciferase gene reporter activity	luciferase gene reporter activity	luciferase gene reporter activity	luciferase gene reporter activity	luciferase gene reporter activity	luciferase gene reporter activity	luciferase gene reporter activity	luciferase gene reporter activity	luciferase gene reporter activity	luciferase gene reporter activity	renilla gene reporter activity	renilla gene reporter activity	renilla gene reporter activity	renilla gene reporter activity	renilla gene reporter activity	renilla gene reporter activity
MGI symbols	Unit: RLU	Unit: RLU	Unit: RLU	Unit: RLU	Unit: RLU	Unit: RLU	Unit: RLU	Unit: RLU	Unit: RLU	Unit: RLU	Unit: RLU	Unit: RLU	Unit: RLU	Unit: RLU	Unit: RLU	Unit: RLU
WT_RFX	673056	746480	562580	750301	909952	686299	669806	379167	623373	425080	109661	161026	98084	98428	103262	93385	49112	41255	128365	65740
WT_ONECUT2	1030824	1112704	1140834	1118825	875539	602318	638705	437454	654066	162106	65969	69803	77295	60161	52524	39697	47109	21774	69049	13719
WT_SMAD4	1102041	177638	655786	404023	154611	326445	156050	151071	356107	573797	138609	16290	82500	39938	12293	28376	19207	18816	40947	53565
WT_EMPTY	255455	126578	89758	177966	192402	107132	157694	153519	221995	132417	52192	29811	22085	24131	29410	15699	24803	22105	43310	41500
50_RFX	312671	101039	247962	175100	209774	206198	231637	98567	119434	180515	85361	47542	63074	38058	26298	45157	50168	25877	39599	31813
50_ONECUT2	650204	89303	97918	140551	264487	82021	167941	157102	294993	108187	70883	16120	15809	16912	26840	15108	21373	16451	30748	29825
50_SMAD4	1486764	123325	288833	1737648	575951	938117	186948	286102	239723	125348	181890	28637	33798	144906	65888	69783	18475	39234	46227	16143
50_EMPTY	387671	337086	237680	129293	99955	109526	182686	185852	263079	102802	105584	74093	55747	29992	23148	28115	37325	40893	61696	34444
post-processed values
fold change of the normalized firefly to renilla ratio compared to the normalized firefly to renilla ratio of the negative control (empty expression vector abbreviated EMPTY) for each TF transfection. Mean values (_mean), standard deviations (_std) and probability associated with Student's t-Test (Pval_t) were calculated after removing outliers (method: Fourth-Spread method).
TF	Fold change_mean	Fold change_std	Pval_t
Gene_symbol	Unit: fold change	Unit: fold change	Unit: N/A
WT_RFX	1.2791	0.101827	0.04591
WT_ONECUT2	2.83947	0.234074	0.0154562
WT_SMAD4	1.86164	0.209276	0.714494
50_RFX	1.03861	0.125067	0.04591
50_ONECUT2	1.79441	0.150321	0.0154562
50_SMAD4	1.83641	0.172574	0.714494
